# Supplementary material for: Actin cytoskeleton deregulation confers midostaurin resistance in FLT3-mutant acute myeloid leukemia
Source: Commun Biol. 2021 Jun 25;4:799. doi: 10.1038/s42003-021-02215-w (PMC8233337; doi:10.1038/s42003-021-02215-w)
Supplement: Supplementary file 9 — Supplementary Data 1 [file 42003_2021_2215_MOESM9_ESM.xlsx]

## Sheet: Figure 1 source data 
A Cell viability	log[MID], nM	MV4-11 MID-Sens			MV4-11 MID-Res
	Replicates	1	2	3	1	2	3
	0	100	100	100	100	100	100
	1	57.5279	59.9121	58.1213	95.7891	92.9129	98.121
	1.30103	39.8655	40.1201	48.1021	90.6105	93.8912	94.1922
	1.47712	31.1678	38.1201	29.0121	71.9173	78.189	79.1211
	1.65321	22.1501	19.1901	24.9129	54.8628	58.9211	59.1212
	1.77815	19.7774	16.901	18.1892	43.178	47.9012	49.1902
	1.90309	15.7284	12.1902	17.1921	29.2573	32.1201	35.1212
	2	11.3619	7.19212	8.19012	20.3486	25.1212	26.1212
	2.47712	0.0301021	2.12102	0.121212	5.01121	6.12102	2.1021
E
	MV4-11 MID-Sens	MV4-11 MID-Sens	MV4-11 MID-Sens	MV4-11 MID-Sens+ MID	MV4-11 MID-Sens+ MID	MV4-11 MID-Sens+ MID	MV4-11 MID-Res	MV4-11 MID-Res	MV4-11 MID-Res	MV4-11 MID-Res + MID	MV4-11 MID-Res + MID	MV4-11 MID-Res + MID
Number of Replicate	1	2	3	1	2	3	1	2	3	1	2	3
RAC1 activation assay (RLU)	9148	13901.9	6990.1	3392	2940	1502	30405.5	25011	33260.1	34054	30920	32302.9
	MOLM-13 MID-Sens	MOLM-13 MID-Sens	MOLM-13 MID-Sens	MOLM-13 MID-Sens+ MID	MV4-11 MID-Sens+ MID	MOLM-13 MID-Sens+ MID	MOLM-13 MID-Res	MOLM-13 MID-Res	MOLM-13 MID-Res	MOLM-13 MID-Res + MID	MOLM-13 MID-Res + MID	MOLM-13 MID-Res + MID
Number of Replicate	1	2	3	1	2	3	1	2	3	1	2	3
RAC1 activation assay (RLU)	10293.1	18038	15029.2	7489	5930.3	8029.5	29409.3	34120.6	38201.5	29837.2	32010.1	35029.8
F
	MV4-11 MID-Res SCR	MV4-11 MID-Res SCR	MV4-11 MID-Res SCR	MV4-11 MID-Res siFLT3	MV4-11 MID-Res siFLT3	MV4-11 MID-Res siFLT3
Number of Replicate	1	2	3	1	2	3
RAC1 activation assay (RLU)	37031.6	32012.3	28201.7	5901.2	10234.5	8012.9
	MOLM-13 MID-Sens	MOLM-13 MID-Sens	MOLM-13 MID-Sens	MOLM-13 MID-Res siFLT3	MOLM-13 MID-Res siFLT3	MOLM-13 MID-Res siFLT3
Number of Replicate	1	2	3	1	2	3
RAC1 activation assay (RLU)	30290	36023.9	43201.3	9603.3	18200.1	11201.8

## Sheet: Figure 2 source data 
A
Cell viability assay	MV4-11 MID-RES	MID 0 nM 1	MID 0 nM 2	MID 0 nM 3	MID 10 nM 1	MID 10 nM 2	MID 10 nM 3	MID 25 nM 1	MID25 nM 2	MID 25 nM 3	MID 50 nM 1	MID 50 nM 2	MID 50 nM 3
	EHT 0 uM 1	100	100	100	90.5	80.5	86.3	72.9	80.1	76.1	63.1	73	66.9
	EHT 0 uM 2	100	100	100	90.5	80.5	86.3	72.9	80.1	76.1	63.1	73	66.9
	EHT 0 uM 3	100	100	100	90.5	80.5	86.3	72.9	80.1	76.1	63.1	73	66.9
	EHT 5 uM 1	78.2	78.2	78.2	50.1	38.9	47.9	30.1	38.1	33.9	18.2	9.2	12.1
	EHT 5 uM 2	67.2	67.2	67.2	50.1	38.9	47.9	30.1	38.1	33.9	18.2	9.2	12.1
	EHT 5 uM 3	70.9	70.9	70.9	50.1	38.9	47.9	30.1	38.1	33.9	18.2	9.2	12.1
	EHT 6 uM 1	69.1	69.1	69.1	46.1	39.1	40.1	23.1	33.1	37.1	3.3	11.9	7.1
	EHT 6 uM 2	67.2	67.2	67.2	46.1	39.1	40.1	23.1	33.1	37.1	3.3	11.9	7.1
	EHT 6 uM 3	68.1	68.1	68.1	46.1	39.1	40.1	23.1	33.1	37.1	3.3	11.9	7.1
	EHT 7,5 uM 1	60.9	60.9	60.9	18.1	24.1	21.9	9.1	15.2	21	0.9	2.5	1.6
	EHT 7,5 uM 2	47.2	47.2	47.2	18.1	24.1	21.9	9.1	15.2	21	0.9	2.5	1.6
	EHT 7,5 uM 3	55.2	55.2	55.2	18.1	24.1	21.9	9.1	15.2	21	0.9	2.5	1.6
	MOLM-13 MID-RES	MID 0 nM 1	MID 0 nM 2	MID 0 nM 3	MID 25 nM 1	MID 25 nM 2	MID 25 nM 3	MID 50 nM 1	MID 50 nM 2	MID 50 nM 3	MID 75 nM 1	MID 75 nM 2	MID 75 nM 3
	EHT 0 uM 1	100	100	100	80.5	93.2	87.2	74.2	82.3	72.3	60.5	65.2	63.2
	EHT 0 uM 2	100	100	100	80.5	93.2	87.2	74.2	82.3	72.3	60.5	65.2	63.2
	EHT 0 uM 3	100	100	100	80.5	93.2	87.2	74.2	82.3	72.3	60.5	65.2	63.2
	EHT 5 uM 1	88.5	88.5	88.5	45.9	53.9	51.6	54.2	42.4	49.6	38.3	27.9	32.4
	EHT 5 uM 2	82.2	82.2	82.2	45.9	53.9	51.6	54.2	42.4	49.6	38.3	27.9	32.4
	EHT 5 uM 3	85.7	85.7	85.7	45.9	53.9	51.6	54.2	42.4	49.6	38.3	27.9	32.4
	EHT 6 uM 1	79.9	79.9	79.9	41.9	50.2	46.9	41.3	45.2	43.9	10.5	13.5	13.2
	EHT 6 uM 2	83.9	83.9	83.9	41.9	50.2	46.9	41.3	45.2	43.9	10.5	13.5	13.2
	EHT 6 uM 3	80.2	80.2	80.2	41.9	50.2	46.9	41.3	45.2	43.9	10.5	13.5	13.2
	EHT 7,5 uM 1	53.92	53.92	53.92	29.3	39.9	32.01	19.7	25.2	21.9	1.2	5.2	4.7
	EHT 7,5 uM 2	65.2	65.2	65.2	29.3	39.9	32.01	19.7	25.2	21.9	1.2	5.2	4.7
	EHT 7,5 uM 3	59.2	59.2	59.2	29.3	39.9	32.01	19.7	25.2	21.9	1.2	5.2	4.7
B
Cell cycle assay		MV4-11 MID-Res	MV4-11 MID-Res	MV4-11 MID-Res	MV4-11 MID-Res + MID	MV4-11 MID-Res + MID	MV4-11 MID-Res + MID	MV4-11 MID-Res + EHT	MV4-11 MID-Res + EHT	MV4-11 MID-Res + EHT	MV4-11 MID-Res +MID + EHT	MV4-11 MID-Res +MID + EHT	MV4-11 MID-Res +MID + EHT
	Replicates	1	2	3	1	2	3	1	2	3	1	2	3
	G0/G1	64.3	62.8	66.82	65.5	68.19	63.91	68.8	70.85	69.12	88.9	92.91	94.19
	S	25.7	28.23	26.84	23.8	22.2	24.12	23.2	22.58	23.12	7.52	3.81	2.9
	G2/M	10	8.97	6.33	10.7	9.61	11.97	8	6.57	7.75	3.58	3.28	2.92
Apoptosis assay	MV4-11 MID-RES	MID 0 1	MID 0 2	MID 0 3	MID10 1	MID10 2	MID10 3	MID 25 1	MID25 2	MID25 3	MID 50 1	MID 50 2	MID 50 3
	EHT 0 1	5.6	5.6	5.6	5.5	5.5	5.5	5.6	5.6	5.6	6	6	6
	EHT 0 2	6	6	6	5.2	5.2	5.2	5.5	5.5	5.5	5.8	5.8	5.8
	EHT 0 3	5.2	5.2	5.2	5.8	5.8	5.8	5.9	5.9	5.9	6.2	6.2	6.2
	EHT 5 1	14.8	14.8	14.8	22.05	22.05	22.05	25.5	25.5	25.5	30.2	30.2	30.2
	EHT 5 2	13.2	13.2	13.2	25.1	25.1	25.1	26.01	26.01	26.01	33.1	33.1	33.1
	EHT 5 3	15	15	15	28.08	28.08	28.08	33.05	33.05	33.05	34.5	34.5	34.5
	EHT 6 1	17.4	17.4	17.4	28.8	28.8	28.8	36.3	36.3	36.3	41.4	41.4	41.4
	EHT 6 2	18.9	18.9	18.9	32.5	32.5	32.5	38.9	38.9	38.9	43.2	43.2	43.2
	EHT 6 3	19.02	19.02	19.02	33.09	33.09	33.09	37.02	37.02	37.02	46.2	46.2	46.2
	EHT 7,5 1	29.1	29.1	29.1	39.2	39.2	39.2	43.2	43.2	43.2	53.3	53.3	53.3
	EHT 7,5 2	27.3	27.3	27.3	38.01	38.01	38.01	42.8	42.8	42.8	53.9	53.9	53.9
	EHT 7,5 3	28.2	28.2	28.2	40.8	40.8	40.8	44.2	44.2	44.2	58.2	58.2	58.2
	MOLM-13 MID-RES	MID 0 1	MID 0 2	MID 0 3	MID25 1	MID25 2	MID25 3	MID 50 1	MID50 2	MID50 3	MID 75 1	MID 75 2	MID 75 3
	EHT 0 1	9.8	9.6	9.9	9.9	9.9	9.9	10.08	10.08	10.08	10.1	10.1	10.1
	EHT 0 2	9.8	9.6	9.9	9.3	9.3	9.3	9.8	9.8	9.8	11	11	11
	EHT 0 3	9.8	9.6	9.9	9.2	9.2	9.2	9.3	9.3	9.3	10.9	10.9	10.9
	EHT 5 1	18.1	18.1	18.1	25.9	25.9	25.9	33.9	33.9	33.9	40.2	40.2	40.2
	EHT 5 2	15	15	15	28.2	28.2	28.2	36.9	36.9	36.9	41.2	41.2	41.2
	EHT 5 3	19.2	19.2	19.2	26.2	26.2	26.2	34.2	34.2	34.2	44.8	44.8	44.8
	EHT 6 1	24.2	24.2	24.2	34.02	34.02	34.02	38.9	38.9	38.9	48.9	48.9	48.9
	EHT 6 2	27.3	27.3	27.3	36.2	36.2	36.2	40.2	40.2	40.2	45.9	45.9	45.9
	EHT 6 3	21.9	21.9	21.9	34.8	34.8	34.8	44.2	44.2	44.2	50.2	50.2	50.2
	EHT 7,5 1	38.2	38.2	38.2	44.92	44.92	44.92	50.2	50.2	50.2	66.9	66.9	66.9
	EHT 7,5 2	35.3	35.3	35.3	47.3	47.3	47.3	54.9	54.9	54.9	59.9	59.9	59.9
	EHT 7,5 3	34.8	34.8	34.8	42.2	42.2	42.2	55.2	55.2	55.2	60.08	60.08	60.08
E
Apoptosis assays			REF001	REF002			HD1	HD2	HD3
		Control	17.4821	24.6		Control	22.5	19.5	20.2
		Midostaurin 50 Nm	18.9	22.1912		Midostaurin 50 Nm	20.5	21.9	25.29
		EHT1864 7,5 uM	19.94	25.1209		EHT1864 7,5 uM	24	23.94	24.95
		EHT+MID	66.8	40.1211		EHT+MID	22.5	24.9121	22.4

## Sheet: Figure 3 source data 
C		Days	SCR			siWAVE-2			siN-WASP			siARP2			siPFN1
Proliferation assay		0	381929	396142	389390	381929	396142	389390	381929	396142	389390	381929	396142	389390	381929	396142	389390
		1	478120	478589	477002	405329	559021	502853	238366	235472	228846	97224.1	99762.1	97834.4	223617	235332	240030
		2	695872	686927	658923	730294	689230	701939	218068	258127	217865	67472.2	70936.9	58980.8	201187	206070	193011
		3	1279413	1227067	1221881	1042349	1245983	1392254	447578	344072	346350	57165	46664.6	55015.6	257198	262379	241608
		4	2184139	2377701	2289703	2404964	2360593	2308573	420991	375194	526669	34670.5	59848.9	46797.2	291590	385797	467546
		log[MID], nM	SCR			si WAVE2			si N-WASP			siARP2			si PFN1
Dose-response assay		0	100	100	100	100	100	100	100	100	100	100	100	100	100	100	100
		1	104.92	98.9012	110.102	105.302	103.101	99.1921	47.0633	40.0012	41.1921	32.3662	22.901	23.9103	35.9176	38.8919	32.091
		1.30103	99.7411	90.1201	95.9013	98.2532	93.1929	102.102	30.0438	23.121	32.1219	19.7772	15.1902	20.129	3.14578	5.9192	2.90129
		1.47712	87.056	80.1201	83.1029	84.1615	89.1029	82.9121	14.0729	8.9012	18.8913	1.21652	0.102901	2.90129	0.374561	1.0919	2.58193
		1.65321	71.4242	60.1211	62.1291	60.2385	68.1011	63.219	4.09675	2.1919	1.90109	0.306042	0.127719	0.891212	0.0812374	0.129013	0.230001
		1.77815	53.3249	45.1211	43.1021	36.6725	43.1211	48.901	2.33718	1.01221	3	0.252485	0.192991	0.193901	0.0306556	0.029012	0.230121
		1.90309	24.4088	18.121	28.9011	22.616	25.1903	19.1902	1.45541	0.189009	1.92102	0.0765105	0.120193	0.839101	0.0240136	0.12192	0.129122
		2	3.95185	10.1201	1.91291	7.3738	2.19021	5.19029	1.15559	0.81281	1.9019	0.0459063	0.121982	0.182891	0.0240136	0.0801212	0.12121

## Sheet: Figure 4 source data 
B		MV4-11 MID-Sens	MV4-11 MID-Res		MV4-11 MID-Res + DMSO	MV4-11 MID-Res + EHT1864		MOLM-13 MID-Sens	MOM-13 MID-Res		MOLM-13 MID-Res	MOLM-13 MID-Res + EHT1864
Stiffness assay		3581	3460		801	741		5477	3078		701	2351
		5005	2963		661	733		1967	6466		738	1242
		3328	5173		852	874		3571	1795		1957	1222
		519	5109		2450	1222		225	195		1535	595
		1285	2748		1900	1260		421	3671		853	376
		2757	4226		2973	1096		866	2782		663	1488
		2755	4731		1423	256		1393	3201		308	592
		2515	8458		1612	1352		4228	2933		532	288
		3790	4789		2394	836		1315	2779		397	1376
		5052	8151		533	489		1640	2787		1427	292
		5445	6344					1134	1816		448
		2134	5843					1267	189		442
		3642	5614					74	3033
		2811	4104					468	338
		1620	6934					136	321
		4221	2816					318	191
		1845	3605					1825	1574
		1436	5721					1045	2686
		4701	3661					636	1912
		4611	6042					1228	2792
								1677	2102
								570	962
								324	3003
								283	3985
								935	1832
								328	2133
								910	2546
								232	2188
								1524	2066
								3299	2563
C
Adhesion forces		MV4-11 MID-Sens	MV4-11 MID-Res
		11.2	7.1
		32.6	74.6
		2.4	16.6
		3.1	11.8
		29.1	17.8
		3.1	64.4
		2.9	9.4
		8.2	11.2
		12.7	5.6
		10	39.2
		10.7	8.8
		8.8	14.6
		7	15.8
		3.3	31.5
		5.6	9.3

## Sheet: Figure 5 source data
B			MV4-11 MID-Sens			MV4-11 MID-Res						MOLM-13 MID-Sens			MOLM-13 MID-Res
Dose response		Replicates	1	2	3	1	2	3			Replicates	1	2	3	1	2	3
		log[Venetoclax], nM									log[Venetoclax], nM
		0	100	100	100	100	100	100			0	100	100	100	100	100	100
		0.39794	92.201	96.0109	89.1903	69.9001	63.1903	64.129			0.39794	82.939	88.1019	85.1903	61.0121	63.1903	64.129
		0.69897	71.5836	67.1209	69.2193	36.5927	38.1903	43.129			0.69897	64.4472	67.1209	69.2193	40.5888	38.1903	43.129
		1	53.8706	49.1903	51.219	16.0901	18.012	15.9109			1	46.2076	49.1903	51.219	21.7088	18.012	15.9109
		1.47712	29.2702	29.129	24.1902	4.20912	2.12019	3.1201			1.47712	24.8864	29.129	24.1902	5.45786	2.12019	3.1201
		2	12.4722	15.129	18.129	1.67177	1.9019	0.0212111			2	9.78249	15.129	18.129	0.874852	1.9019	0.0212111
		2.47712	4.11816	5.1902	2.12101	0.636585	0.129019	0.120459			2.47712	3.52449	5.1902	2.12101	0.207715	0.129019	0.120459
		3	0.979875	3.19021	0.90121	0.337684	0.000545502	0.00130301			3	1.17428	3.19021	0.90121	0.0747031	0.000545502	0.00130301
		3.47712	0.300435	3.10209	0.781292	0.088417	0.12919	0.90129			3.47712	0.344894	3.10209	0.781292	0.0371176	0.12919	0.90129
		4	0.0452104	2.12092	1.9019	0.0161231	0.00499014	0.00390901			4	0.0642896	2.12092	1.9019	0.0159117	0.00499014	0.00390901
D
												7.93333
Cell viability assay		MV4-11 MID-RES	MID 0 nM 1	MID 0 nM 2	MID 0 nM 3	MID 10 nM 1	MID 10 nM 2	MID 10 nM 3	MID 25 nM 1	MID25 nM 2	MID 25 nM 3	MID 50 nM 1	MID 50 nM 2	MID 50 nM 3
		VE 0 nM 1	100	100	100	90.5	80.5	86.3	72.9	80.1	76.1	63.1	73	66.9
		VE 0 nM 2	100	100	100	90.5	80.5	86.3	72.9	80.1	76.1	63.1	73	66.9
		VE 0 nM 3	100	100	100	90.5	80.5	86.3	72.9	80.1	76.1	63.1	73	66.9
		VE 0,5 nM 1	72.9	72.9	72.9	41.4	37.2	48.1	45.2	33.1	37.9	23.3	14.2	19.5
		VE 0,5 nM 2	79.2	79.2	79.2	41.4	37.2	48.1	45.2	33.1	37.9	23.3	14.2	19.5
		VE 0,5 nM 3	75.2	75.2	75.2	41.4	37.2	48.1	45.2	33.1	37.9	23.3	14.2	19.5
		VE 1 nM 1	58.1	58.1	58.1	31.3	39.1	34.6	29.4	38.1	34.5	9.2	17.6	14.5
		VE 1 nM 2	69.3	69.3	69.3	31.3	39.1	34.6	29.4	38.1	34.5	9.2	17.6	14.5
		VE 1 nM 3	64.2	64.2	64.2	31.3	39.1	34.6	29.4	38.1	34.5	9.2	17.6	14.5
		VE 3 nM 1	41.2	41.2	41.2	14.9	25.3	19.8	11.9	19.9	16.2	5.2	11.2	7.4
		VE 3 nM 2	51.1	51.1	51.1	14.9	25.3	19.8	11.9	19.9	16.2	5.2	11.2	7.4
		VE 3 nM 3	47	47	47	14.9	25.3	19.8	11.9	19.9	16.2	5.2	11.2	7.4
		MV4-11 MID-RES	VE 0 nM 1	MID 0 nM 2	MID 0 nM 3	VE 0,5 nM 1	VE 0,5 nM 2	VE 0,5 nM 3	VE 1 nM 1	VE 1 nM 2	VE 1 nM 3	VE 3 nM 1	VE 3 nM 2	VE 3 nM 3
		EHT 0 uM 1	100	100	100	83.2	89.9	91.9	71.9	59.2	66.1	50.1	37.2	44.2
		EHT 0 uM 2	100	100	100	83.2	89.9	91.9	71.9	59.2	66.1	50.1	37.2	44.2
		EHT 0 uM 3	100	100	100	83.2	89.9	91.9	71.9	59.2	66.1	50.1	37.2	44.2
		EHT 5 uM 1	60.21	60.21	60.21	27.1	35.2	31.2	33.2	23.9	28.1	12.1	7.8	14.8
		EHT 5 uM 2	68.291	68.291	68.291	27.1	35.2	31.2	33.2	23.9	28.1	12.1	7.8	14.8
		EHT 5 uM 3	58.2	58.2	58.2	27.1	35.2	31.2	33.2	23.9	28.1	12.1	7.8	14.8
		EHT 6 uM 1	47.1	47.1	47.1	39.2	27.9	35.2	17.9	26.2	22.1	3.2	13.9	9.9
		EHT 6 uM 2	60.2	60.2	60.2	39.2	27.9	35.2	17.9	26.2	22.1	3.2	13.9	9.9
		EHT 6 uM 3	54.2	54.2	54.2	39.2	27.9	35.2	17.9	26.2	22.1	3.2	13.9	9.9
		EHT 7,5 uM 1	53.92	53.92	53.92	17.9	24.2	29.8	9.1	18.2	7.9	8.2	1	4.9
		EHT 7,5 uM 2	65.2	65.2	65.2	17.9	24.2	29.8	9.1	18.2	7.9	8.2	1	4.9
		EHT 7,5 uM 3	59.2	59.2	59.2	17.9	24.2	29.8	9.1	18.2	7.9	8.2	1	4.9
E
Apoptosis assay		Control			MID 30			E 5			VE 3			M+E			M+VE			E+VE			E+VE+M
		26.5	22.21	18.94	21.4	20.9	23.012	38.59	34.29	28.902	38.2	28.12	31.9	48.42	45.9121	49.92	44.98	48.11	42.012	65	68.121	61.0121	86	98.9	92.41
F
			REF001	REF002			HD4	HD5	HD6
Apoptosis assay		Control	17.4821	24.6		Control	25.6	26.1	26.33
		MID 25	19	19.93		MID 25	27.3	24.38	26.49
		E 5	20.2	25.0212		E 5	28.7	25.3	27.5
		VE 1	25	35.5		VE 10	28.3	26.32	26.71
		M+E	48.42	42.8		M+E	38.2	25.79	28.68
		M+VE	44.98	56.1		M+VE	27.04	26.77	32.01
		E+VE	63.1	68.5		E+VE	29.47	26.83	28.68
		E+VE+M	79	87.2		E+VE+M	29.41	28.4	26.74

## Sheet: Supplementary figure 1 
		MV4-11 MID Res	Days	SCR			siFLT3
			0	405002	450321	432120	405002	450321	432120
			1	532012	601928	570392	329102	270398	297842
			2	867829	910983	931092	350891	329911	331928
			3	1830281	1924829	1980129	402728	398291	438182
			4	4802819	4908218	4729712	580452	639827	598371
		MOLM-13 MID-Res	Days	SCR			siFLT3
			0	830821	799042	890281	830821	799042	890281
			1	1489271	1407291	1508392	680891	730208	710829
			2	2197840	2309380	2389271	782711	750281	792318
			3	4108280	4393802	3828821	887218	928172	807182
			4	8082719	8283917	7829281	930812	890819	910729

## Sheet: Supplementary figure 2
A	Days	MV4-11 MID-Res SCR			MV4-11 MID-Res siWASP
	0	538490	490293	512049	538490	490293	512049
	1	679221	649028	615390	590921	589029	550298		log[Midostaurin], nM	MV4-11 MID-Res -SCR			MV4-MID-Res si WASP
	2	809382	849209	813984	682912	650291	638292		0	100	100	100	100	100	100
	3	1595899	1510329	1482918	909283	950298	998273		1	104.516	98.9012	110.102	99.125	103.101	99.1921
	4	2582711	2402982	2302929	1294029	1392012	1239907		1.30103	102.996	90.1201	95.9013	72.4656	82.1929	85.1212
									1.47712	84.0031	80.1201	83.1029	62.642	69.1029	71.9121
									1.65321	71.1038	60.1211	62.1291	41.4857	48.1011	43.219
									1.77815	40.9524	45.1211	43.1021	23.9239	20.1211	28.901
									1.90309	10.8188	18.121	28.9011	10.3378	5.19029	5.1902
									2	9.18208	10.1201	1.91291	0.121306	0.190212	1.19029
	Days	MOLM-13 MID-Res SCR			MOLM-13 MID-Res siWASP
	0	594012	594012	594012	594012	594012	594012
	1	955759	937089	946153	841696	767322	826313
	2	1502340	1692093	1598377	1432102	1249209	1302902		log[Midostaurin], nM	MOLM-13 MID-Res SCR			MOLM-13 MID-Res si WASP
	3	2568983	2693212	2873927	2099321	1983872	1892083		0	100	100	100	100	100	100
	4	4202012	4092829	3928102	3090121	2909102	2859829		1	104.516	98.9012	110.102	99.125	103.101	99.1921
									1.30103	102.996	90.1201	95.9013	91.4656	82.1929	85.1212
									1.47712	96.0031	90.1201	89.1029	82.642	75.1029	71.9121
									1.65321	81.1038	73.1211	76.9291	71.4857	63.1011	65.219
									1.77815	72.9524	66.1211	68.1021	52.9239	41.102	43.0121
									1.90309	50.8188	53.102	58.9121	30.3378	18.0912	24.1029
									2	24.1821	27.9239	21.1021	14.1213	5.12919	8.01921
									2.47	1.12012	0.192912	2.12901	0.91922	0.591109	0.212199
B
		MV4-11 MID-Res SCR	MV4-11 MID-Res SCR	MV4-11 MID-Res SCR	MV4-11 MID-Res siWAVE-2	MV4-11 MID-Res siWAVE-2	MV4-11 MID-Res siN-WASP	MV4-11 MID-Res siN-WASP	MV4-11 MID-Res siN-WASP	MV4-11 MID-Res siN-WASP	MV4-11 MID-Res siARP2	MV4-11 MID-Res siARP2	MV4-11 MID-Res siARP2	MV4-11 MID-Res siPFN1	MV4-11 MID-Res siPFN1	MV4-11 MID-Res siPFN1
	-MID	22.85	18.09	23.19	20.12	25.9	22.19	60.7	55.19	61.2	81	75.2	82.05	65.1	60.1	55.91
	+MID 25 nM	30.12	23.01	32.1	27.38	32.12	30.19	85.4	95.9121	99.1211	87.2	95.2	90.21	81.1	90.19	93.32
C	MID + CM-636
	Control			MID 10			MID 25			MID 50			636 50			636 75			636 100			MID10+636 50			MID10+636 75			MID10+636 100			MID25+636 50			MID25+636 75			MID25+636 100			MID50+636 50			MID50+636 75			MID50+636 100
	20.4	27.5	25.2	20.8	19.6	24.9	28.9	22.5	26.2	19.2	24.8	21.8	35.4	38.9	32.4	45.8	52.9	42.4	56.9	48.4	53.8	59.2	51.3	54.9	59.9	52.9	53.2	72.9	73.1	69.8	68.9	59.2	60.3	78.9	80.1	75.3	86.9	92.9	83.9	79.4	71.9	74.9	79.9	80.9	77.9	89.9	94	85.9
	MID + CytoD
	Control			MID 10			MID 25			MID 50			CytoD 0,5			CytoD 1			CytoD 3			MID10+CytoD 0,5			MID10+CytoD 1			MID10+CytoD 3			MID25+CytoD 0,5			MID25+CytoD 1			MID25+CytoD 3			MID50+cytoD 0,5			MID50+CytoD 1			MID50+CytoD 3
	20.4	27.5	25.2	20.8	19.6	24.9	28.9	22.5	26.2	19.2	24.8	21.8	28.4	33.2	26.7	43.9	38.8	39.9	43.1	49.6	41.5	53.1	49.2	54.9	60.5	67.9	58.5	73.6	70.1	76.9	62	64.2	60.3	74.9	79.8	72.4	82.9	86.2	80.9	73.8	78.9	72.8	76.1	77.9	75.3	86.1	88.4	84.9

## Sheet: Supplementary figure 4
B	EHT+VEN	MV4-11 MID-Res
	Control			VE 0,5			VE 1			VE 3			EHT 5			EHT 6			EHT 7,5			VE 0,5 +EHT 5			VE 0,5 +EHT 6			VE 0,5 +EHT 7,5			VE 1 +EHT 5			VE 1 +EHT 6			VE 1 +EHT 7,5			VE 3 +EHT 5			VE 3 +EHT 6			VE 3 +EHT 7,5
	17.99	24.2901	20.912	31.2	35	30.2	34.9	37.9	31.2	55.9	49.2	59.8	82.2	79.4	84.5	64.9	69.3	62.8	38.9	33.2	34.1	54.3	58.2	49.1	57.5	59.8	52.4	60.1	65.9	66.2	63.4	68.9	71.4	65.5	72.9	60.9	79.9	80.9	84.9	73.5	82.9	70.01	70.8	78.9	74.9	88.9	95.9	93.9
	MID+VEN	MV4-11 MID-Res
	Control			MID 10			MID 25			MID 50			VE 0.5			VE 1			VE 3			MID 10+ ve 0.5			MID 10+ ve 1			MID 10+ ve 3			MID 25+ ve 0.5			MID 25+ ve 1			MID 25+ ve 3			MID 50+ ve 0.5			MID 50+ ve 1			MID 50+ ve 3
	17.99	24.2901	20.912	21.91	20	22.9	22.92	28.12	26.01	19.92	24.9	22.4	31.2	35	30.2	34.9	37.9	31.2	55.9	49.2	59.8	37.9	44.9	34.9	46.1	51.9	43.09	87.3	80	77.9	44.1	51.92	40.5	48	55.9	45.9	80.2	82.9	85.9	45.9	52.9	43.9	68.2	71.9	65	84.5	88.5	81.3
	EHT+VEN	MOLM-13 MID-Res
	Control			VE 0,5			VE 1			VE 3			EHT 5			EHT 6			EHT 7,5			VE 0,5 +EHT 5			VE 0,5 +EHT 6			VE 0,5 +EHT 7,5			VE 1 +EHT 5			VE 1 +EHT 6			VE 1 +EHT 7,5			VE 3 +EHT 5			VE 3 +EHT 6			VE 3 +EHT 7,5
	20.4	27.5	25.2	38.8	33.5	39.6	46	49	44.5	62.8	66.2	61.9	82.2	79.4	84.5	64.9	69.3	62.8	38.9	33.2	34.1	45.7	49.2	46.9	57.4	60.3	52.9	71.4	74.9	68.2	50.5	53.9	48.9	56.8	63.8	51.9	80.8	84.5	87.6	68.2	75.9	66.9	74.4	78.9	72.8	93.9	98.2	91.4
	MID+VEN	MOLM-13 MID-Res
	Control			MID 25			MID 50			MID 75			VE 0,5			VE 1			VE 3			MID 25+ ve 0,5			MID 25+ ve 1			MID 25+ ve 3			MID 50+ ve 0,5			MID 50+ ve 1			MID 50+ ve 3			MID75+ve 0,5			MID75+ve1			MID75+ve3
	20.4	27.5	25.2	20.8	19.6	24.9	28.9	22.5	26.2	19.2	24.8	21.8	38.8	33.5	39.6	46	49	44.5	62.8	66.2	61.9	44	50.9	42.5	51.4	57.29	48.1	80.4	77.9	83.1	40.9	45.91	49.1	63.9	69.1	60.5	85.7	88.2	81.25	52.6	55.1	51.8	70.8	76.2	69.1	98.2	96.9	99.05
